# Supplementary material for: Bridging the gap between single-cell migration and collective dynamics
Source: eLife. 2019 Dec 6;8:e46842. doi: 10.7554/eLife.46842 (PMC6992385; doi:10.7554/eLife.46842)
Supplement: Source code 1. [file elife-46842-code1.tar]

Archive with 65 entries (59 files):
- Source Files
- Source Files/Processing Code
- Source Files/Substrate Pattern Files
- Source Files/._Figure_List.xlsx
- Source Files/Figure_List.xlsx
- Source Files/Mathematica Notebooks
- Source Files/._README.rtf
- Source Files/README.rtf
- Source Files/Simulation Code
- Source Files/Simulation Parameters
- Source Files/Simulation Parameters/wound_nodiv.tar
- Source Files/Simulation Parameters/single_Q.tar
- Source Files/Simulation Parameters/single_R.tar
- Source Files/Simulation Parameters/single_A.tar
- Source Files/Simulation Parameters/wound_div.tar
- Source Files/Simulation Parameters/single_DQ.tar
- Source Files/Simulation Parameters/._rotation_N_R3.tar
- Source Files/Simulation Parameters/rotation_N_R3.tar
- Source Files/Simulation Parameters/._rotation_N_R2.tar
- Source Files/Simulation Parameters/rotation_N_R2.tar
- Source Files/Simulation Parameters/rotation_N_R1.tar
- Source Files/Simulation Parameters/wound_div_A.tar
- Source Files/Simulation Parameters/single_Dm.tar
- Source Files/Simulation Parameters/._wound_div_D.tar
- Source Files/Simulation Parameters/wound_div_D.tar
- Source Files/Simulation Parameters/._wound_div_fing_1.0.tar
- Source Files/Simulation Parameters/wound_div_fing_1.0.tar
- Source Files/Simulation Parameters/._wound_div_Q.tar
- Source Files/Simulation Parameters/wound_div_Q.tar
- Source Files/Simulation Parameters/wound_div_fing_1.1.tar
- Source Files/Simulation Parameters/rotation_Q.tar
- Source Files/Simulation Code/CPM_Division.tar
- Source Files/Simulation Code/CPM_Division_Supplement.tar
- Source Files/Simulation Code/CPM_NoDivision.tar
- Source Files/Mathematica Notebooks/._rotation_N.nb
- Source Files/Mathematica Notebooks/rotation_N.nb
- Source Files/Mathematica Notebooks/._wound_A.nb
- Source Files/Mathematica Notebooks/wound_A.nb
- Source Files/Mathematica Notebooks/._tissue_kymo.nb
- Source Files/Mathematica Notebooks/tissue_kymo.nb
- Source Files/Mathematica Notebooks/._wound_D.nb
- Source Files/Mathematica Notebooks/wound_D.nb
- Source Files/Mathematica Notebooks/._single_Q.nb
- Source Files/Mathematica Notebooks/single_Q.nb
- Source Files/Mathematica Notebooks/._single_R.nb
- Source Files/Mathematica Notebooks/single_R.nb
- Source Files/Mathematica Notebooks/._wound_Q.nb
- Source Files/Mathematica Notebooks/wound_Q.nb
- Source Files/Mathematica Notebooks/._single_Q_MSD.nb
- Source Files/Mathematica Notebooks/single_Q_MSD.nb
- Source Files/Mathematica Notebooks/._single_DQ.nb
- Source Files/Mathematica Notebooks/single_DQ.nb
- Source Files/Mathematica Notebooks/._single_Dm.nb
- Source Files/Mathematica Notebooks/single_Dm.nb
- Source Files/Mathematica Notebooks/._rotation_Q.nb
- Source Files/Mathematica Notebooks/rotation_Q.nb
- Source Files/Mathematica Notebooks/._single_A.nb
- Source Files/Mathematica Notebooks/single_A.nb
- Source Files/Substrate Pattern Files/CustomPattern_narrow.tar
- Source Files/Substrate Pattern Files/._CustomPattern_wide.tar
- Source Files/Substrate Pattern Files/CustomPattern_wide.tar
- Source Files/Processing Code/TrajectoryAnalysisSingle.tar
- Source Files/Processing Code/._FrontAnalysis.tar
- Source Files/Processing Code/FrontAnalysis.tar
- Source Files/Processing Code/TrajectoryAnalysisCircularMicropattern.tar
